# Supplementary material for: Renal Outcome in Patients Undergoing Minimally Invasive Total Coronary Revascularization via Anterior Minithoracotomy Compared to Full Median Sternotomy Coronary Artery Bypass Grafting
Source: J Clin Med. 2024 Sep 12;13(18):5418. doi: 10.3390/jcm13185418 (PMC11432697; doi:10.3390/jcm13185418)
Supplement: Supplementary file 1 [file jcm-13-05418-s001.zip]

Archive with 1 entries (1 files):
- jcm-3163125-supplementary.pdf
